# Supplementary material for: Construction of Benzenesulfonamide Derivatives via Copper and Visible Light-induced Azides and S(O)2–H Coupling
Source: Molecules. 2022 Aug 28;27(17):5539. doi: 10.3390/molecules27175539 (PMC9457716; doi:10.3390/molecules27175539)
Supplement: Supplementary file 1 [file molecules-27-05539-s001.zip]

Archive with 1 entries (1 files):
- molecules-1864864-supplementary.pdf
